# Supplementary material for: Urinary Profiles of Exosomal LINE-1 mRNA and Associated miRNAs in Non-Small-Cell Lung Cancer
Source: Cells. 2026 Jul 7;15(13):1231. doi: 10.3390/cells15131231 (PMC13360329; doi:10.3390/cells15131231)
Supplement: Supplementary file 1 [file cells-15-01231-s001.zip]

Archive with 1 entries (1 files):
- cells-4326030-supplementary.pdf
